# Supplementary material for: De Novo Heterozygous GATA3 Missense Variant Causes an Unexpected Phenotype of Non-Syndromic Hearing Impairment with Apparently Recessive Inheritance
Source: Int J Mol Sci. 2025 Jul 2;26(13):6363. doi: 10.3390/ijms26136363 (PMC12249766; doi:10.3390/ijms26136363)
Supplement: Supplementary file 1 [file ijms-26-06363-s001.zip]

Archive with 1 entries (1 files):
- ijms-3689381-supplementary.docx
